# Supplementary material for: Plant-Derived Lactobacillus paracasei IJH-SONE68 Improves the Gut Microbiota Associated with Hepatic Disorders: A Randomized, Double-Blind, and Placebo-Controlled Clinical Trial
Source: Nutrients. 2022 Oct 26;14(21):4492. doi: 10.3390/nu14214492 (PMC9657077; doi:10.3390/nu14214492)
Supplement: Supplementary file 1 [file nutrients-14-04492-s001.zip]

Archive with 2 entries (2 files):
- Suppl_Data.pdf
- TableS1.pdf
